# Supplementary material for: Early Postoperative Outcomes of the Direct Superior Approach versus the Posterior Approach in Total Hip Arthroplasty: A Systematic Review and Meta-Analysis
Source: J Clin Med. 2024 Oct 22;13(21):6291. doi: 10.3390/jcm13216291 (PMC11546740; doi:10.3390/jcm13216291)
Supplement: Supplementary file 1 [file jcm-13-06291-s001.zip]

Archive with 1 entries (1 files):
- jcm-3189385-supplementary.pdf
